# Supplementary material for: Modulation of Macrophage Response by Copper and Magnesium Ions in Combination with Low Concentrations of Dexamethasone
Source: Biomedicines. 2022 Mar 24;10(4):764. doi: 10.3390/biomedicines10040764 (PMC9030383; doi:10.3390/biomedicines10040764)
Supplement: Supplementary file 1 [file biomedicines-10-00764-s001.zip]

Archive with 1 entries (1 files):
- biomedicines-1612644-SM.pdf
